# Supplementary material for: Perfusion Air Culture of Precision-Cut Tumor Slices: An Ex Vivo System to Evaluate Individual Drug Response under Controlled Culture Conditions
Source: Cells. 2023 Mar 4;12(5):807. doi: 10.3390/cells12050807 (PMC10001200; doi:10.3390/cells12050807)
Supplement: Supplementary file 1 [file cells-12-00807-s001.zip]

Archive with 1 entries (1 files):
- cells-2116944-supplementary.pdf
